# Supplementary material for: The Association between Diet and Sleep Quality among Spanish University Students
Source: Nutrients. 2022 Aug 11;14(16):3291. doi: 10.3390/nu14163291 (PMC9415359; doi:10.3390/nu14163291)
Supplement: Supplementary file 1 [file nutrients-14-03291-s001.zip]

Archive with 1 entries (1 files):
- nutrients-1873099-supplementary.pdf
